# Supplementary material for: Postmortem imaging reveals patterns of medial temporal lobe vulnerability to tau pathology in Alzheimer’s disease
Source: Nat Commun. 2024 Jun 5;15:4803. doi: 10.1038/s41467-024-49205-0 (PMC11153494; doi:10.1038/s41467-024-49205-0)
Supplement: Supplementary file 6 — Source Data [file 41467_2024_49205_MOESM6_ESM.xlsx]

## Sheet: Figure2
	2b					2c
	B group	Subregion	Mean NFT Burden			Subregion	Mean NFT Burden relative to BA35
1	B 0/1	BA35	0.29026			BA35	1
2	B 2/3	BA35	1.14084			BA35	1
3	B 0/1	BA35	0.31077			BA35	1
4	B 2/3	BA35	0.79741			BA35	1
5	B 0/1	BA35	0.12202			BA35	1
6	B 0/1	BA35	0.92745			BA35	1
7	B 0/1	BA35	0.08195			BA35	1
8	B 0/1	BA35	0.46891			BA35	1
9	B 0/1	BA35	1.02953			BA35	1
10	B 0/1	BA35	0.33096			BA35	1
11	B 2/3	BA35	0.22353			BA35	1
12	B 0/1	BA35	1.23233			BA35	1
13	B 2/3	BA35	0.8421			BA35	1
14	B 2/3	BA35	1.06243			BA35	1
15	B 0/1	BA35	0.06947			BA35	1
16	B 0/1	BA35	0.17504			BA35	1
17	B 2/3	BA35	0.84894			BA35	1
18	B 2/3	BA35	0.99569			BA35	1
19	B 2/3	BA35	1.19038			BA35	1
20	B 2/3	BA35	1.14427			BA35	1
21	B 2/3	BA35	0.29857			BA35	1
22	B 2/3	BA35	0.65636			BA35	1
23	B 2/3	BA35	0.46162			BA35	1
24	B 2/3	BA35	0.87786			BA35	1
25	B 2/3	BA35	1.15131			BA35	1
1	B 0/1	BA36	0.04662			BA36	0.160615
2	B 2/3	BA36	1.03324			BA36	0.905684
3	B 0/1	BA36	0.28111			BA36	0.90456
4	B 2/3	BA36	0.96902			BA36	1.21521
5	B 0/1	BA36	0.17295			BA36	1.41739
6	B 0/1	BA36	0.27792			BA36	0.29966
7	B 0/1	BA36	0.04454			BA36	0.543502
8	B 0/1	BA36	0.5586			BA36	0.542578
9	B 0/1	BA36	0.33962			BA36	1.02617
10	B 2/3	BA36	0.14062			BA36	0.629088
11	B 0/1	BA36	1.23457			BA36	1.00182
12	B 2/3	BA36	1.06761			BA36	1.26779
13	B 2/3	BA36	0.47776			BA36	0.449686
14	B 0/1	BA36	0.02336			BA36	0.33626
15	B 0/1	BA36	0.04047			BA36	0.231204
16	B 2/3	BA36	0.82498			BA36	0.971777
17	B 2/3	BA36	1.17097			BA36	1.17604
18	B 2/3	BA36	1.09759			BA36	0.92205
19	B 2/3	BA36	0.37212			BA36	0.325203
20	B 2/3	BA36	0.16362			BA36	0.548012
21	B 2/3	BA36	0.38825			BA36	0.59152
22	B 2/3	BA36	0.59723			BA36	1.29377
23	B 2/3	BA36	0.62885			BA36	0.716344
24	B 2/3	BA36	1.03494			BA36	0.898924
1	B 0/1	CA1	0.07749			CA1	0.266968
2	B 2/3	CA1	1.2134			CA1	1.0636
3	B 0/1	CA1	0.11517			CA1	0.370596
4	B 2/3	CA1	0.92403			CA1	1.15879
5	B 0/1	CA1	0.12782			CA1	1.04753
6	B 0/1	CA1	1.02425			CA1	1.10437
7	B 0/1	CA1	0.2729			CA1	3.33008
8	B 0/1	CA1	1.20772			CA1	2.57559
9	B 0/1	CA1	1.22647			CA1	1.19129
10	B 0/1	CA1	0.21932			CA1	0.662678
11	B 2/3	CA1	0.18997			CA1	0.849864
12	B 0/1	CA1	1.43006			CA1	1.16045
13	B 2/3	CA1	1.17608			CA1	1.3966
14	B 2/3	CA1	1.26065			CA1	1.18657
15	B 0/1	CA1	0.01367			CA1	0.196776
16	B 0/1	CA1	0.09257			CA1	0.528851
17	B 2/3	CA1	0.95573			CA1	1.12579
18	B 2/3	CA1	1.33862			CA1	1.34441
19	B 2/3	CA1	1.24566			CA1	1.04644
20	B 2/3	CA1	1.46594			CA1	1.28111
21	B 2/3	CA1	0.67661			CA1	2.26617
22	B 2/3	CA1	0.9851			CA1	1.50085
23	B 2/3	CA1	0.59802			CA1	1.29548
24	B 2/3	CA1	0.32641			CA1	0.371825
25	B 2/3	CA1	1.15078			CA1	0.99954
	B 2/3	CA2	0.74918			CA2	0.656692
	B 0/1	CA2	0.06729			CA2	0.216527
	B 2/3	CA2	0.47713			CA2	0.59835
	B 0/1	CA2	0.02968			CA2	0.243239
	B 0/1	CA2	0.75345			CA2	0.812389
	B 0/1	CA2	0.02004			CA2	0.244539
	B 0/1	CA2	0.92545			CA2	1.97362
	B 0/1	CA2	0.24464			CA2	0.237623
	B 0/1	CA2	0.25672			CA2	0.775683
	B 2/3	CA2	0.153			CA2	0.684472
	B 0/1	CA2	0.98107			CA2	0.79611
	B 2/3	CA2	0.94065			CA2	1.11703
	B 2/3	CA2	1.07655			CA2	1.01329
	B 0/1	CA2	0.00327			CA2	0.0470707
	B 0/1	CA2	0.02586			CA2	0.147738
	B 2/3	CA2	0.74726			CA2	0.880227
	B 2/3	CA2	1.17021			CA2	1.17528
	B 2/3	CA2	0.57417			CA2	0.482342
	B 2/3	CA2	0.72358			CA2	0.632351
	B 2/3	CA2	0.30284			CA2	1.0143
	B 2/3	CA2	0.41127			CA2	0.626592
	B 2/3	CA2	0.3942			CA2	0.853949
	B 2/3	CA2	0.89899			CA2	1.02407
	B 2/3	CA2	0.78953			CA2	0.685767
	B 2/3	CA3	0.28146			CA3	0.246713
	B 0/1	CA3	0.01554			CA3	0.0500048
	B 2/3	CA3	0.28848			CA3	0.361771
	B 0/1	CA3	0.00801			CA3	0.065645
	B 0/1	CA3	0.20353			CA3	0.219451
	B 0/1	CA3	0.05942			CA3	0.725076
	B 0/1	CA3	0.64704			CA3	1.37988
	B 0/1	CA3	0.20508			CA3	0.199198
	B 0/1	CA3	0.07493			CA3	0.226402
	B 2/3	CA3	0.01825			CA3	0.0816445
	B 0/1	CA3	0.50813			CA3	0.412333
	B 2/3	CA3	0.50313			CA3	0.597471
	B 2/3	CA3	0.47305			CA3	0.445253
	B 0/1	CA3	0.00766			CA3	0.110263
	B 0/1	CA3	0.02615			CA3	0.149394
	B 2/3	CA3	0.73819			CA3	0.869543
	B 2/3	CA3	0.69926			CA3	0.702287
	B 2/3	CA3	0.29442			CA3	0.247333
	B 2/3	CA3	0.90063			CA3	0.787078
	B 2/3	CA3	0.22111			CA3	0.740563
	B 2/3	CA3	0.31392			CA3	0.478274
	B 2/3	CA3	0.42924			CA3	0.929856
	B 2/3	CA3	0.4159			CA3	0.473766
	B 2/3	CA3	0.47353			CA3	0.411297
	B 0/1	DG	0.00889			DG	0.0306277
	B 2/3	DG	0.19845			DG	0.173951
	B 0/1	DG	0.01544			DG	0.049683
	B 2/3	DG	0.25377			DG	0.318243
	B 0/1	DG	0.00609			DG	0.0499099
	B 0/1	DG	0.1727			DG	0.186209
	B 0/1	DG	0.02356			DG	0.287492
	B 0/1	DG	0.57001			DG	1.21561
	B 0/1	DG	0.18107			DG	0.175876
	B 0/1	DG	0.02225			DG	0.0672287
	B 2/3	DG	0.01095			DG	0.0489867
	B 0/1	DG	0.48953			DG	0.397239
	B 2/3	DG	0.52856			DG	0.627669
	B 2/3	DG	0.41427			DG	0.389927
	B 0/1	DG	0.00384			DG	0.0552757
	B 0/1	DG	0.02269			DG	0.129628
	B 2/3	DG	0.7626			DG	0.898297
	B 2/3	DG	0.64785			DG	0.650654
	B 2/3	DG	0.16291			DG	0.136855
	B 2/3	DG	0.81862			DG	0.715408
	B 2/3	DG	0.1756			DG	0.588137
	B 2/3	DG	0.17956			DG	0.273569
	B 2/3	DG	0.32038			DG	0.694034
	B 2/3	DG	0.33131			DG	0.377406
	B 2/3	DG	0.34629			DG	0.300779
	B 0/1	ERC	0.17864			ERC	0.615448
	B 2/3	ERC	1.00504			ERC	0.880965
	B 0/1	ERC	0.1644			ERC	0.529009
	B 2/3	ERC	1.02068			ERC	1.27999
	B 0/1	ERC	0.08812			ERC	0.722177
	B 0/1	ERC	0.68628			ERC	0.739964
	B 0/1	ERC	0.25064			ERC	3.05845
	B 0/1	ERC	0.73274			ERC	1.56265
	B 0/1	ERC	0.94377			ERC	0.9167
	B 0/1	ERC	0.26497			ERC	0.80061
	B 2/3	ERC	0.10998			ERC	0.492014
	B 0/1	ERC	1.0452			ERC	0.848149
	B 2/3	ERC	0.95505			ERC	1.13413
	B 2/3	ERC	1.12354			ERC	1.05752
	B 0/1	ERC	0.01573			ERC	0.226429
	B 0/1	ERC	0.1219			ERC	0.696412
	B 2/3	ERC	1.01205			ERC	1.19213
	B 2/3	ERC	1.00595			ERC	1.0103
	B 2/3	ERC	0.93458			ERC	0.785111
	B 2/3	ERC	0.88807			ERC	0.776102
	B 2/3	ERC	0.38831			ERC	1.30057
	B 2/3	ERC	0.40903			ERC	0.623179
	B 2/3	ERC	0.60758			ERC	1.31619
	B 2/3	ERC	0.62799			ERC	0.715365
	B 2/3	ERC	0.96148			ERC	0.835118
	B 2/3	Pr-Pa S	0.36108			Pr-Pa S	0.316504
	B 0/1	Pr-Pa S	0.0168			Pr-Pa S	0.0540593
	B 2/3	Pr-Pa S	0.29681			Pr-Pa S	0.372218
	B 0/1	Pr-Pa S	0.01955			Pr-Pa S	0.16022
	B 0/1	Pr-Pa S	0.2643			Pr-Pa S	0.284975
	B 0/1	Pr-Pa S	0.08092			Pr-Pa S	0.987431
	B 0/1	Pr-Pa S	0.22972			Pr-Pa S	0.489902
	B 0/1	Pr-Pa S	0.31293			Pr-Pa S	0.303954
	B 0/1	Pr-Pa S	0.02874			Pr-Pa S	0.0868383
	B 2/3	Pr-Pa S	0.01299			Pr-Pa S	0.058113
	B 0/1	Pr-Pa S	0.48673			Pr-Pa S	0.394967
	B 2/3	Pr-Pa S	0.53949			Pr-Pa S	0.640648
	B 2/3	Pr-Pa S	0.54783			Pr-Pa S	0.515639
	B 0/1	Pr-Pa S	0.0033			Pr-Pa S	0.0475025
	B 0/1	Pr-Pa S	0.02711			Pr-Pa S	0.154879
	B 2/3	Pr-Pa S	0.73334			Pr-Pa S	0.86383
	B 2/3	Pr-Pa S	0.51546			Pr-Pa S	0.517691
	B 2/3	Pr-Pa S	0.34746			Pr-Pa S	0.29189
	B 2/3	Pr-Pa S	0.38711			Pr-Pa S	0.338303
	B 2/3	Pr-Pa S	0.15813			Pr-Pa S	0.529625
	B 2/3	Pr-Pa S	0.19728			Pr-Pa S	0.300567
	B 2/3	Pr-Pa S	0.45154			Pr-Pa S	0.978164
	B 2/3	Pr-Pa S	0.37801			Pr-Pa S	0.430604
	B 2/3	Pr-Pa S	0.42822			Pr-Pa S	0.371942
	B 0/1	S	0.03796			S	0.130779
	B 2/3	S	0.57786			S	0.506522
	B 0/1	S	0.04621			S	0.148695
	B 2/3	S	0.79003			S	0.990745
	B 0/1	S	0.08639			S	0.707999
	B 0/1	S	0.56613			S	0.610416
	B 0/1	S	0.61956			S	7.56022
	B 0/1	S	0.58319			S	1.24371
	B 0/1	S	0.84313			S	0.818947
	B 0/1	S	0.06111			S	0.184645
	B 2/3	S	0.10059			S	0.450007
	B 0/1	S	0.57018			S	0.462685
	B 2/3	S	0.69541			S	0.825805
	B 2/3	S	0.96238			S	0.905829
	B 0/1	S	0.00605			S	0.087088
	B 0/1	S	0.08254			S	0.471549
	B 2/3	S	0.78132			S	0.920348
	B 2/3	S	0.7443			S	0.747522
	B 2/3	S	0.55747			S	0.468313
	B 2/3	S	0.57712			S	0.504356
	B 2/3	S	0.22502			S	0.753659
	B 2/3	S	0.43417			S	0.661482
	B 2/3	S	0.39867			S	0.863632
	B 2/3	S	0.32289			S	0.367815
	B 2/3	S	0.6239			S	0.541904
	B 0/1	TE	0.03192			TE	0.10997
	B 2/3	TE	0.58791			TE	0.515331
	B 0/1	TE	0.04093			TE	0.131705
	B 2/3	TE	0.19423			TE	0.243576
	B 0/1	TE	0.06396			TE	0.524176
	B 0/1	TE	0.09556			TE	0.103035
	B 0/1	TE	0.00815			TE	0.0994509
	B 0/1	TE	0.37069			TE	0.790535
	B 0/1	TE	0.32107			TE	0.311861
	B 0/1	TE	0.07772			TE	0.234832
	B 2/3	TE	0.0254			TE	0.113631
	B 0/1	TE	0.61235			TE	0.496904
	B 2/3	TE	0.72615			TE	0.862309
	B 2/3	TE	0.29465			TE	0.277336
	B 0/1	TE	0.00863			TE	0.124226
	B 0/1	TE	0.02009			TE	0.114774
	B 2/3	TE	0.67425			TE	0.794226
	B 2/3	TE	0.66022			TE	0.663078
	B 2/3	TE	0.51902			TE	0.436012
	B 2/3	TE	0.11098			TE	0.0969876
	B 2/3	TE	0.09565			TE	0.32036
	B 2/3	TE	0.34992			TE	0.533122
	B 2/3	TE	0.43572			TE	0.943893
	B 2/3	TE	0.43387			TE	0.494236
	B 2/3	TE	0.38347			TE	0.333073
	B 0/1	TF	0.05644			TF	0.194446
	B 2/3	TF	0.76102			TF	0.66707
	B 0/1	TF	0.04322			TF	0.139074
	B 2/3	TF	0.28223			TF	0.353933
	B 0/1	TF	0.07127			TF	0.584085
	B 0/1	TF	0.4967			TF	0.535554
	B 0/1	TF	0.01188			TF	0.144966
	B 0/1	TF	0.46265			TF	0.98665
	B 0/1	TF	0.61713			TF	0.599429
	B 0/1	TF	0.08113			TF	0.245135
	B 2/3	TF	0.07709			TF	0.344875
	B 0/1	TF	0.83568			TF	0.67813
	B 2/3	TF	0.73154			TF	0.868709
	B 2/3	TF	0.66751			TF	0.628286
	B 0/1	TF	0.02195			TF	0.315964
	B 0/1	TF	0.11223			TF	0.641168
	B 2/3	TF	0.81626			TF	0.961505
	B 2/3	TF	0.71337			TF	0.716458
	B 2/3	TF	0.71365			TF	0.599514
	B 2/3	TF	0.46233			TF	0.404039
	B 2/3	TF	0.14725			TF	0.493184
	B 2/3	TF	0.50001			TF	0.761792
	B 2/3	TF	0.49119			TF	1.06406
	B 2/3	TF	0.57488			TF	0.654865
	B 2/3	TF	0.79572			TF	0.691143
	B 2/3	TH	0.76695			TH	0.672268
	B 0/1	TH	0.09514			TH	0.306143
	B 2/3	TH	0.44664			TH	0.560113
	B 0/1	TH	0.05565			TH	0.456073
	B 0/1	TH	0.62668			TH	0.675702
	B 0/1	TH	0.03748			TH	0.457352
	B 0/1	TH	0.52138			TH	1.1119
	B 0/1	TH	0.67129			TH	0.652035
	B 0/1	TH	0.15359			TH	0.464074
	B 2/3	TH	0.08139			TH	0.364112
	B 0/1	TH	0.97187			TH	0.788644
	B 2/3	TH	0.78876			TH	0.936658
	B 2/3	TH	0.5369			TH	0.505351
	B 0/1	TH	0.10325			TH	1.48625
	B 0/1	TH	0.10377			TH	0.592836
	B 2/3	TH	0.67044			TH	0.789738
	B 2/3	TH	0.81617			TH	0.819703
	B 2/3	TH	0.88265			TH	0.741486
	B 2/3	TH	0.74029			TH	0.646954
	B 2/3	TH	0.27902			TH	0.934521
	B 2/3	TH	0.52742			TH	0.803553
	B 2/3	TH	0.55673			TH	1.20604
	B 2/3	TH	0.53944			TH	0.614494
	B 2/3	TH	0.93861			TH	0.815254

## Sheet: Figure3
Subregion	Mean NFT Burden	Mean Thickness (mm)	Age
BA35	0.29026	2.6799	78
BA35	1.14084	2.09372	93
BA35	0.31077	2.25502	71
BA35	0.79741	2.28274	74
BA35	0.12202	2.11238	61
BA35	0.92745	2.29454	90
BA35	0.08195	2.45834	66
BA35	0.46891	2.45684	93
BA35	1.02953	2.83616	90
BA35	0.33096	2.51442	74
BA35	0.22353	2.76914	68
BA35	1.23233	2.18058	91
BA35	0.8421	1.49282	95
BA35	1.06243	2.36322	78
BA35	0.06947	1.9355	71
BA35	0.17504	2.4342	59
BA35	0.84894	1.95312	83
BA35	0.99569	1.75194	97
BA35	1.19038	2.03046	87
BA35	1.14427	2.69404	71
BA35	0.29857	2.32658	69
BA35	0.65636	2.00034	83
BA35	0.46162	2.02452	73
BA35	0.87786	2.66538	75
BA35	1.15131	2.06202	75
BA36	0.04662	2.89296	78
BA36	1.03324	2.384	93
BA36	0.28111	2.6284	71
BA36	0.96902	2.97754	74
BA36	0.17295	2.83984	61
BA36	0.27792	2.81642	90
BA36	0.04454	3.17182	66
BA36	0.5586	3.21474	90
BA36	0.33962	3.22514	74
BA36	0.14062	3.22554	68
BA36	1.23457	2.57788	91
BA36	1.06761	1.85292	95
BA36	0.47776	2.60348	78
BA36	0.02336	2.361	71
BA36	0.04047	2.96374	59
BA36	0.82498	1.94368	83
BA36	1.17097	2.31614	97
BA36	1.09759	2.4391	87
BA36	0.37212	3.13864	71
BA36	0.16362	2.25476	69
BA36	0.38825	2.36888	83
BA36	0.59723	2.61862	73
BA36	0.62885	3.28502	75
BA36	1.03494	2.94896	75
CA1	0.07749	1.57018	78
CA1	1.2134	1.6392	93
CA1	0.11517	1.80546	71
CA1	0.92403	1.60082	74
CA1	0.12782	1.60558	61
CA1	1.02425	1.6312	90
CA1	0.2729	1.7234	66
CA1	1.20772	1.53752	93
CA1	1.22647	1.67476	90
CA1	0.21932	1.64206	74
CA1	0.18997	1.63374	68
CA1	1.43006	1.25488	91
CA1	1.17608	1.3181	95
CA1	1.26065	1.29056	78
CA1	0.01367	1.20884	71
CA1	0.09257	1.50328	59
CA1	0.95573	1.00192	83
CA1	1.33862	1.51246	97
CA1	1.24566	1.36274	87
CA1	1.46594	1.59672	71
CA1	0.67661	1.373	69
CA1	0.9851	1.59472	83
CA1	0.59802	1.14106	73
CA1	0.32641	1.62744	75
CA1	1.15078	1.433	75
CA2	0.74918	0.59736	93
CA2	0.06729	0.83882	71
CA2	0.47713	0.70588	74
CA2	0.02968	0.9163	61
CA2	0.75345	0.82804	90
CA2	0.02004	0.78666	66
CA2	0.92545	0.79186	93
CA2	0.24464	0.69448	90
CA2	0.25672	0.86902	74
CA2	0.153	0.64676	68
CA2	0.98107	0.61154	91
CA2	0.94065	0.5488	95
CA2	1.07655	0.7233	78
CA2	0.00327	0.6818	71
CA2	0.02586	0.90906	59
CA2	0.74726	0.97812	83
CA2	1.17021	0.93738	97
CA2	0.57417	0.73566	87
CA2	0.72358	0.88144	71
CA2	0.30284	0.6613	69
CA2	0.41127	1.21232	83
CA2	0.3942	0.84358	73
CA2	0.89899	0.76848	75
CA2	0.78953	0.8666	75
CA3	0.28146	2.40412	93
CA3	0.01554	2.53126	71
CA3	0.28848	2.45828	74
CA3	0.00801	2.51696	61
CA3	0.20353	2.28056	90
CA3	0.05942	1.99634	66
CA3	0.64704	2.3462	93
CA3	0.20508	2.10726	90
CA3	0.07493	2.16986	74
CA3	0.01825	2.12356	68
CA3	0.50813	1.75366	91
CA3	0.50313	1.83514	95
CA3	0.47305	1.80406	78
CA3	0.00766	1.77008	71
CA3	0.02615	2.16528	59
CA3	0.73819	1.96952	83
CA3	0.69926	2.3991	97
CA3	0.29442	1.8366	87
CA3	0.90063	1.79766	71
CA3	0.22111	1.82704	69
CA3	0.31392	2.50276	83
CA3	0.42924	2.30428	73
CA3	0.4159	2.58874	75
CA3	0.47353	2.0963	75
DG	0.00889	2.62982	78
DG	0.19845	2.93512	93
DG	0.01544	3.16646	71
DG	0.25377	2.82654	74
DG	0.00609	3.032	61
DG	0.1727	3.08572	90
DG	0.02356	2.618	66
DG	0.57001	2.76018	93
DG	0.18107	2.56582	90
DG	0.02225	2.64538	74
DG	0.01095	2.7946	68
DG	0.48953	2.26482	91
DG	0.52856	2.3963	95
DG	0.41427	2.26914	78
DG	0.00384	2.41816	71
DG	0.02269	2.5763	59
DG	0.7626	2.4111	83
DG	0.64785	2.67048	97
DG	0.16291	2.53514	87
DG	0.81862	2.45342	71
DG	0.1756	2.3632	69
DG	0.17956	2.95476	83
DG	0.32038	2.36646	73
DG	0.33131	2.973	75
DG	0.34629	2.46826	75
ERC	0.17864	2.63938	78
ERC	1.00504	2.29646	93
ERC	0.1644	2.64866	71
ERC	1.02068	2.2918	74
ERC	0.08812	2.75498	61
ERC	0.68628	2.0609	90
ERC	0.25064	2.56684	66
ERC	0.73274	2.33812	93
ERC	0.94377	2.69538	90
ERC	0.26497	2.6959	74
ERC	0.10998	2.41768	68
ERC	1.0452	2.2367	91
ERC	0.95505	1.88234	95
ERC	1.12354	2.29734	78
ERC	0.01573	2.08912	71
ERC	0.1219	2.4418	59
ERC	1.01205	1.84442	83
ERC	1.00595	1.9736	97
ERC	0.93458	2.08508	87
ERC	0.88807	2.59704	71
ERC	0.38831	2.3101	69
ERC	0.40903	2.18954	83
ERC	0.60758	2.03566	73
ERC	0.62799	2.5357	75
ERC	0.96148	2.33938	75
PP	0.17864	0.98448	78
PP	1.00504	0.92854	93
PP	0.1644	1.20436	71
PP	1.02068	1.00302	74
PP	0.08812	1.01524	61
PP	0.68628	0.95036	90
PP	0.25064	1.03336	66
PP	0.73274	0.88366	93
PP	0.94377	0.92568	90
PP	0.26497	1.31836	74
PP	0.10998	1.0133	68
PP	1.0452	0.9348	91
PP	0.95505	0.79978	95
PP	1.12354	0.96836	78
PP	0.01573	1.06302	71
PP	0.1219	1.20632	59
PP	1.01205	0.90156	83
PP	1.00595	0.84602	97
PP	0.93458	1.15448	87
PP	0.88807	0.98	71
PP	0.38831	1.0212	69
PP	0.40903	0.85128	83
PP	0.60758	0.8433	73
PP	0.62799	0.87638	75
PP	0.96148	0.8959	75
Pr-Pa S	0.36108	1.75594	93
Pr-Pa S	0.0168	2.06534	71
Pr-Pa S	0.29681	1.60522	74
Pr-Pa S	0.01955	2.16932	61
Pr-Pa S	0.2643	1.65886	90
Pr-Pa S	0.08092	2.24326	66
Pr-Pa S	0.22972	1.65546	93
Pr-Pa S	0.31293	1.8029	90
Pr-Pa S	0.02874	1.781	74
Pr-Pa S	0.01299	1.79512	68
Pr-Pa S	0.48673	1.7578	91
Pr-Pa S	0.53949	1.6133	95
Pr-Pa S	0.54783	1.47212	78
Pr-Pa S	0.0033	1.41926	71
Pr-Pa S	0.02711	1.82954	59
Pr-Pa S	0.73334	1.45756	83
Pr-Pa S	0.51546	1.69556	97
Pr-Pa S	0.34746	1.66714	87
Pr-Pa S	0.38711	1.94468	71
Pr-Pa S	0.15813	2.00424	69
Pr-Pa S	0.19728	1.9011	83
Pr-Pa S	0.45154	1.53478	73
Pr-Pa S	0.37801	1.99328	75
Pr-Pa S	0.42822	1.92332	75
S	0.03796	1.67338	78
S	0.57786	1.40056	93
S	0.04621	1.89986	71
S	0.79003	1.44496	74
S	0.08639	1.6437	61
S	0.56613	1.46806	90
S	0.61956	1.77486	66
S	0.58319	1.81494	93
S	0.84313	1.63816	90
S	0.06111	1.83114	74
S	0.10059	1.83562	68
S	0.57018	1.21554	91
S	0.69541	1.289	95
S	0.96238	1.31666	78
S	0.00605	1.24528	71
S	0.08254	1.64282	59
S	0.78132	1.17516	83
S	0.7443	2.04068	97
S	0.55747	1.38688	87
S	0.57712	1.58692	71
S	0.22502	1.40664	69
S	0.43417	1.7133	83
S	0.39867	1.3405	73
S	0.32289	1.66166	75
S	0.6239	1.47942	75
SRLM	0.07749	1.17202	78
SRLM	1.2134	0.94584	93
SRLM	0.11517	1.12582	71
SRLM	0.92403	1.11864	74
SRLM	0.12782	1.05396	61
SRLM	1.02425	1.03958	90
SRLM	0.2729	1.1737	66
SRLM	1.20772	0.86824	93
SRLM	1.22647	1.02612	90
SRLM	0.21932	1.20138	74
SRLM	0.18997	0.988	68
SRLM	1.43006	1.12264	91
SRLM	1.17608	1.06526	95
SRLM	1.26065	1.19362	78
SRLM	0.01367	1.1858	71
SRLM	0.09257	1.26676	59
SRLM	0.95573	0.95482	83
SRLM	1.33862	0.9874	97
SRLM	1.24566	1.25838	87
SRLM	1.46594	0.99736	71
SRLM	0.67661	1.16184	69
SRLM	0.9851	0.96234	83
SRLM	0.59802	0.98658	73
SRLM	0.32641	0.94614	75
SRLM	1.15078	1.17156	75
TE	0.03192	2.42936	78
TE	0.58791	2.24388	93
TE	0.04093	2.39234	71
TE	0.19423	2.63612	74
TE	0.06396	2.62398	61
TE	0.09556	2.50004	90
TE	0.00815	2.66408	66
TE	0.37069	2.84682	93
TE	0.32107	2.77452	90
TE	0.07772	2.61846	74
TE	0.0254	2.68116	68
TE	0.61235	2.6244	91
TE	0.72615	2.17944	95
TE	0.29465	2.33032	78
TE	0.00863	2.1711	71
TE	0.02009	2.66334	59
TE	0.67425	1.9714	83
TE	0.66022	2.30708	97
TE	0.51902	2.15526	87
TE	0.11098	2.88888	71
TE	0.09565	2.05488	69
TE	0.34992	2.33142	83
TE	0.43572	2.23304	73
TE	0.43387	2.5236	75
TE	0.38347	2.35232	75
TF	0.05644	2.36596	78
TF	0.76102	2.24636	93
TF	0.04322	2.7663	71
TF	0.28223	2.44466	74
TF	0.07127	2.67844	61
TF	0.4967	2.20374	90
TF	0.01188	2.89684	66
TF	0.46265	2.61832	93
TF	0.61713	2.37668	90
TF	0.08113	2.5708	74
TF	0.07709	2.5361	68
TF	0.83568	2.5393	91
TF	0.73154	2.0941	95
TF	0.66751	2.1865	78
TF	0.02195	2.34502	71
TF	0.11223	2.24188	59
TF	0.81626	1.99246	83
TF	0.71337	2.19092	97
TF	0.71365	2.0435	87
TF	0.46233	2.86972	71
TF	0.14725	2.15176	69
TF	0.50001	2.36616	83
TF	0.49119	2.34724	73
TF	0.57488	2.65078	75
TF	0.79572	2.29846	75
TH	0.76695	2.06258	93
TH	0.09514	2.7215	71
TH	0.44664	2.1456	74
TH	0.05565	2.8712	61
TH	0.62668	1.87308	90
TH	0.03748	2.53106	66
TH	0.52138	2.10502	93
TH	0.67129	1.95588	90
TH	0.15359	2.2687	74
TH	0.08139	2.29902	68
TH	0.97187	2.41588	91
TH	0.78876	2.02438	95
TH	0.5369	2.09864	78
TH	0.10325	2.0599	71
TH	0.10377	1.89406	59
TH	0.67044	1.92458	83
TH	0.81617	2.02702	97
TH	0.88265	1.8753	87
TH	0.74029	2.64974	71
TH	0.27902	1.99624	69
TH	0.52742	2.06712	83
TH	0.55673	2.05678	73
TH	0.53944	2.40696	75
TH	0.93861	2.04282	75

## Sheet: Figure6
Figure 6b				Figure 6c
B group	ERC Subregion	Mean NFT burden		ERC subregion	Mean Thickness	Mean NFT burden	Age
B 0/1	EC	0.20321		EC	2.54288	0.20321	78
B 2/3	EC	0.97878		EC	2.43262	0.97878	93
B 0/1	EC	0.07443		EC	2.74342	0.07443	71
B 2/3	EC	0.88521		EC	2.4554	0.88521	74
B 0/1	EC	0.07791		EC	2.88066	0.07791	61
B 0/1	EC	0.46232		EC	2.12454	0.46232	90
B 0/1	EC	0.14727		EC	2.70226	0.14727	66
B 0/1	EC	0.83196		EC	2.54932	0.83196	90
B 0/1	EC	0.241		EC	2.79754	0.241	74
B 2/3	EC	0.07949		EC	2.28042	0.07949	68
B 0/1	EC	1.00768		EC	2.42968	1.00768	91
B 2/3	EC	0.8221		EC	1.93248	0.8221	95
B 2/3	EC	1.09029		EC	2.38842	1.09029	78
B 0/1	EC	0.01779		EC	2.13736	0.01779	71
B 0/1	EC	0.22009		EC	2.37074	0.22009	59
B 2/3	EC	1.11373		EC	1.7981	1.11373	83
B 2/3	EC	1.02692		EC	2.05202	1.02692	97
B 2/3	EC	0.88543		EC	2.14722	0.88543	87
B 2/3	EC	0.83788		EC	2.56278	0.83788	71
B 2/3	EC	0.37554		EC	2.43258	0.37554	69
B 2/3	EC	0.35595		EC	2.14596	0.35595	83
B 2/3	EC	0.84015		EC	2.19986	0.84015	73
B 2/3	EC	0.66238		EC	2.70324	0.66238	75
B 2/3	EC	0.81263		EC	2.3938	0.81263	75
B 2/3	ECL	0.89304		ECL	2.0475	0.89304	93
B 0/1	ECL	0.25076		ECL	2.76652	0.25076	71
B 2/3	ECL	0.7147		ECL	2.28678	0.7147	74
B 0/1	ECL	0.04537		ECL	2.8544	0.04537	61
B 0/1	ECL	0.61364		ECL	2.0307	0.61364	90
B 0/1	ECL	0.058		ECL	2.54896	0.058	66
B 0/1	ECL	0.81901		ECL	2.41434	0.81901	90
B 0/1	ECL	0.2592		ECL	2.47274	0.2592	74
B 2/3	ECL	0.10629		ECL	2.42714	0.10629	68
B 0/1	ECL	0.92788		ECL	2.18946	0.92788	91
B 2/3	ECL	1.0568		ECL	1.76928	1.0568	95
B 2/3	ECL	1.05775		ECL	2.23934	1.05775	78
B 0/1	ECL	0.0234		ECL	2.06424	0.0234	71
B 0/1	ECL	0.15502		ECL	2.36766	0.15502	59
B 2/3	ECL	0.90044		ECL	1.76614	0.90044	83
B 2/3	ECL	1.06129		ECL	2.02932	1.06129	97
B 2/3	ECL	0.93492		ECL	2.14454	0.93492	87
B 2/3	ECL	0.8754		ECL	2.50568	0.8754	71
B 2/3	ECL	0.3925		ECL	2.25818	0.3925	69
B 2/3	ECL	0.4732		ECL	2.22524	0.4732	83
B 2/3	ECL	0.62563		ECL	1.99564	0.62563	73
B 2/3	ECL	0.60211		ECL	2.42338	0.60211	75
B 2/3	ECL	0.92341		ECL	2.13484	0.92341	75
B 0/1	EI	0.15199		EI	2.64264	0.15199	78
B 2/3	EI	1.15179		EI	2.48254	1.15179	93
B 0/1	EI	0.07099		EI	2.55468	0.07099	71
B 2/3	EI	1.18015		EI	2.3175	1.18015	74
B 0/1	EI	0.10492		EI	2.78242	0.10492	61
B 0/1	EI	0.69611		EI	2.07672	0.69611	90
B 0/1	EI	0.40718		EI	2.43708	0.40718	66
B 0/1	EI	0.75999		EI	2.32454	0.75999	93
B 0/1	EI	0.91322		EI	2.85264	0.91322	90
B 0/1	EI	0.31793		EI	2.88068	0.31793	74
B 2/3	EI	0.12556		EI	2.32918	0.12556	68
B 0/1	EI	1.00421		EI	2.38852	1.00421	91
B 2/3	EI	0.92884		EI	2.11456	0.92884	95
B 2/3	EI	1.09596		EI	2.32078	1.09596	78
B 0/1	EI	0.0057		EI	2.03632	0.0057	71
B 0/1	EI	0.06999		EI	2.41616	0.06999	59
B 2/3	EI	1.1303		EI	1.86468	1.1303	83
B 2/3	EI	0.98471		EI	1.8007	0.98471	97
B 2/3	EI	0.94923		EI	2.09622	0.94923	87
B 2/3	EI	0.86958		EI	2.46304	0.86958	71
B 2/3	EI	0.38146		EI	2.2373	0.38146	69
B 2/3	EI	0.31522		EI	2.1829	0.31522	83
B 2/3	EI	0.6083		EI	2.02488	0.6083	73
B 2/3	EI	0.66694		EI	2.48084	0.66694	75
B 2/3	EI	0.97382		EI	2.33942	0.97382	75
B 0/1	ELc	0.22466		ELc	2.80676	0.22466	78
B 2/3	ELc	0.90546		ELc	2.9175	0.90546	93
B 0/1	ELc	0.07711		ELc	2.53046	0.07711	71
B 2/3	ELc	0.75275		ELc	2.7014	0.75275	74
B 0/1	ELc	0.07819		ELc	2.6889	0.07819	61
B 0/1	ELc	0.74666		ELc	2.36422	0.74666	90
B 0/1	ELc	0.20216		ELc	3.04808	0.20216	66
B 0/1	ELc	1.331		ELc	2.98612	1.331	90
B 0/1	ELc	0.26911		ELc	3.05634	0.26911	74
B 0/1	ELc	1.13504		ELc	2.26362	1.13504	91
B 2/3	ELc	0.86035		ELc	1.75744	0.86035	95
B 2/3	ELc	1.43253		ELc	2.6308	1.43253	78
B 0/1	ELc	0.01822		ELc	2.17504	0.01822	71
B 0/1	ELc	0.07029		ELc	2.56746	0.07029	59
B 2/3	ELc	1.14862		ELc	1.7646	1.14862	83
B 2/3	ELc	0.91907		ELc	2.06348	0.91907	97
B 2/3	ELc	1.24106		ELc	1.74666	1.24106	87
B 2/3	ELc	0.88055		ELc	3.26536	0.88055	71
B 2/3	ELc	0.44871		ELc	2.49764	0.44871	69
B 2/3	ELc	0.52671		ELc	2.49798	0.52671	83
B 2/3	ELc	0.69894		ELc	2.33806	0.69894	73
B 2/3	ELc	0.6589		ELc	2.93418	0.6589	75
B 2/3	ELc	1.14238		ELc	2.5629	1.14238	75
B 0/1	ELr	0.25528		ELr	2.8031	0.25528	78
B 2/3	ELr	1.06614		ELr	2.36378	1.06614	93
B 0/1	ELr	0.11384		ELr	2.84796	0.11384	71
B 2/3	ELr	0.99678		ELr	2.34606	0.99678	74
B 0/1	ELr	0.12965		ELr	2.56234	0.12965	61
B 0/1	ELr	0.97938		ELr	2.11922	0.97938	90
B 0/1	ELr	0.23085		ELr	2.48826	0.23085	66
B 0/1	ELr	0.7409		ELr	2.3815	0.7409	93
B 0/1	ELr	1.00037		ELr	2.89474	1.00037	90
B 0/1	ELr	0.29272		ELr	2.57028	0.29272	74
B 2/3	ELr	0.08813		ELr	2.6129	0.08813	68
B 0/1	ELr	1.18588		ELr	1.96172	1.18588	91
B 2/3	ELr	0.92816		ELr	1.7085	0.92816	95
B 2/3	ELr	1.25128		ELr	2.30716	1.25128	78
B 0/1	ELr	0.00688		ELr	2.19168	0.00688	71
B 0/1	ELr	0.0905		ELr	2.4558	0.0905	59
B 2/3	ELr	1.12845		ELr	1.88224	1.12845	83
B 2/3	ELr	1.14326		ELr	1.92658	1.14326	97
B 2/3	ELr	0.96023		ELr	1.86674	0.96023	87
B 2/3	ELr	0.70355		ELr	2.55866	0.70355	71
B 2/3	ELr	0.46283		ELr	1.97554	0.46283	69
B 2/3	ELr	0.5335		ELr	2.21762	0.5335	83
B 2/3	ELr	0.60297		ELr	1.92658	0.60297	73
B 2/3	ELr	0.45669		ELr	2.57942	0.45669	75
B 2/3	ELr	1.02987		ELr	2.53912	1.02987	75
B 0/1	EMI	0.09858		EMI	2.32878	0.09858	78
B 2/3	EMI	0.93855		EMI	1.61872	0.93855	93
B 0/1	EMI	0.38575		EMI	2.25724	0.38575	71
B 2/3	EMI	1.40332		EMI	1.6098	1.40332	74
B 0/1	EMI	0.1479		EMI	1.7572	0.1479	61
B 0/1	EMI	0.9166		EMI	1.6461	0.9166	90
B 0/1	EMI	0.5544		EMI	2.17632	0.5544	66
B 0/1	EMI	0.81933		EMI	2.27054	0.81933	93
B 0/1	EMI	1.34711		EMI	1.94824	1.34711	90
B 0/1	EMI	0.13023		EMI	2.37098	0.13023	74
B 2/3	EMI	0.15129		EMI	2.296	0.15129	68
B 0/1	EMI	1.33136		EMI	1.8822	1.33136	91
B 2/3	EMI	0.94532		EMI	2.30366	0.94532	95
B 2/3	EMI	1.07304		EMI	2.07238	1.07304	78
B 0/1	EMI	0.01214		EMI	2.16898	0.01214	71
B 0/1	EMI	0.13725		EMI	2.56816	0.13725	59
B 2/3	EMI	0.78085		EMI	2.33916	0.78085	83
B 2/3	EMI	0.90823		EMI	2.11862	0.90823	97
B 2/3	EMI	0.65219		EMI	2.17268	0.65219	87
B 2/3	EMI	1.06784		EMI	2.72796	1.06784	71
B 2/3	EMI	0.33564		EMI	2.60116	0.33564	69
B 2/3	EMI	0.32442		EMI	1.97544	0.32442	83
B 2/3	EMI	0.22833		EMI	1.82186	0.22833	73
B 2/3	EMI	0.60963		EMI	2.47824	0.60963	75
B 2/3	EMI	0.98364		EMI	2.6837	0.98364	75
